# Supplementary material for: Genome-Wide Identification of WRKY Gene Family and Functional Characterization of CcWRKY25 in Capsicum chinense
Source: Int J Mol Sci. 2023 Jul 13;24(14):11389. doi: 10.3390/ijms241411389 (PMC10379288; doi:10.3390/ijms241411389)
Supplement: Supplementary file 1 [file ijms-24-11389-s001.zip]

Archive with 3 entries (3 files):
- Figure S1The detection of T2 generation transgenic Arabidopsis.pdf
- Table S1  Primer sequences.pdf
- Table S2 Basic information on WRKY transcription factors of C.pdf
